# Supplementary material for: Association Analysis in Young and Middle-Aged Mothers—Relation between Expression of Cardiovascular Disease Associated MicroRNAs and Abnormal Clinical Findings
Source: J Pers Med. 2021 Jan 11;11(1):39. doi: 10.3390/jpm11010039 (PMC7826744; doi:10.3390/jpm11010039)
Supplement: Supplementary file 1 [file jpm-11-00039-s001.zip]

Archive with 16 entries (16 files):
- Supplementary Material/Supplementary Figure S1.docx
- Supplementary Material/Supplementary Figure S10.docx
- Supplementary Material/Supplementary Figure S11.docx
- Supplementary Material/Supplementary Figure S12.docx
- Supplementary Material/Supplementary Figure S13.docx
- Supplementary Material/Supplementary Figure S2.docx
- Supplementary Material/Supplementary Figure S3.docx
- Supplementary Material/Supplementary Figure S4.docx
- Supplementary Material/Supplementary Figure S5.docx
- Supplementary Material/Supplementary Figure S6.docx
- Supplementary Material/Supplementary Figure S7.docx
- Supplementary Material/Supplementary Figure S8.docx
- Supplementary Material/Supplementary Figure S9.docx
- Supplementary Material/Supplementary Methods.docx
- Supplementary Material/Supplementary Table 1.docx
- Supplementary Material/Supplementary Table 2.docx
